# Supplementary material for: Genome-Wide Association Study of Seed Folate Content in Common Bean
Source: Front Plant Sci. 2021 Aug 31;12:696423. doi: 10.3389/fpls.2021.696423 (PMC8438126; doi:10.3389/fpls.2021.696423)
Supplement: Supplementary Figure 1 — Distribution of SNP markers on the 11 chromosomes of P. vulgaris. Chromosomes are colored based on SNP density (see legend). [file Data_Sheet_1.zip]

Archive with 8 entries (8 files):
- Data Sheet 1_v1/Supplementary Figure S1.jpg
- Data Sheet 1_v1/Supplementary Figure S2.tif
- Data Sheet 1_v1/Supplementary Figure S3.jpg
- Data Sheet 1_v1/Supplementary Figure S4.jpg
- Data Sheet 1_v1/Supplementary Table S1.XLSX
- Data Sheet 1_v1/Supplementary Table S2.xlsx
- Data Sheet 1_v1/Supplementary Table S3.xlsx
- Data Sheet 1_v1/Supplementary Table S4.xlsx
