# Supplementary material for: Genome-Wide Association Study of Seed Folate Content in Common Bean
Source: Front Plant Sci. 2021 Aug 31;12:696423. doi: 10.3389/fpls.2021.696423 (PMC8438126; doi:10.3389/fpls.2021.696423)
Supplement: Supplementary Figure 1 — Distribution of SNP markers on the 11 chromosomes of P. vulgaris. Chromosomes are colored based on SNP density (see legend). [file Data_Sheet_1.zip › Data Sheet 1_v1/Supplementary Table S1.XLSX]

## Sheet: Sheet1
Supplementary Table S1 P. vulgaris lines and varieties used in this study and their seed folate contents. K groups, QTL marker genotypes, and folate contents (least squared means) from the 2015, 2016, and combined ANOVAs are reported.

## Sheet: Table S1
Germplasm	Gene pool	Race	Market class	K=6	Folate (µg/100g) 2015	Folate (µg/100g) 2016	Folate (µg/100g) Both	Pv04FLT1	Pv06FLT1	Pv08FLT1	Pv08FLT2	Pv11FLT1	Pv11FLT2											Entry	Germplasm	Gene pool	Race	Market class	Seed colour	Origin	2015FLT	2016FLT	K6	Pv04FLT1	Pv06FLT1	Pv08FLT1	Pv08FLT2	Pv11FLT1	Pv11FLT2
SCN4	Mesoamerican	.	.	4	231.13	213.04	222.08	TT	TT	TT	CC	GG	CC											1	Stampede	Mesoamerican	Durango	Pinto	.	.	167.66	157.75	5	TG	GG	TT	CC	AA	TT
Bat 93	Mesoamerican	.	.	3	220.09	217.55	218.73	GG	GG	TT	CC	AA	CC											2	SXB 415	Mesoamerican	Mesoamerica	Carioca	.	.	154.46	124.54	5	TG	GG	TT	CC	AA	CT
OAC Redstar	Andean	Nueva Granada	Dark red kidney	6	206.26	228.2	217.23	GG	TT	TT	AA	GG	TT											3	SAB 687	Andean	Nueva Granada	Cranberry	.	.	151.42	169.2	1	GG	GG	CC	CC	AA	TT
Pompadour 1014	Andean	.	.	1	190.96	242.52	216.74	GG	GG	TT	AA	GG	TT											4	MIB 497	Mesoamerican	Mesoamerica	White	.	.	199.33	169.58	4	TT	TT	TT	CC	AA	TT
Ica Pijao	Mesoamerican	Mesoamerica	Black	3	225.48	196.1	214.54	TG	GG	TT	CC	AA	CC											5	NXB57	.	.	.	cream rd	.	205.32	212.69	4	TG	GG	TT	CC	AA	CC
Yeti	Andean	Nueva Granada	White kidney	6	215.39	210.67	213.03	GG	TT	TT	AA	GG	TT											6	SCN 1	Mesoamerican	Mesoamerica	Black	.	.	163.96	177.5	4	TT	GG	TT	CC	AA	CC
seafarer	Mesoamerican	Mesoamerica	White	2	191.21	232.94	212.08	GG	GG	TT	CC	AA	CC											7	SCN4	.	.	.	.	.	231.13	213.04	4	TT	TT	TT	CC	GG	CC
Redhawk	Andean	Nueva Granada	Dark red kidney	6	203.56	219.83	211.7	GG	TT	TT	AA	AA	TT											8	SCN 5	Mesoamerican	Mesoamerica	Black	.	.	209.73	187.85	4	TT	TT	TT	CC	GG	CC
USWA-70	Andean	Nueva Granada	White kidney	1	202.47	220.75	211.61	GG	TT	TT	AA	GG	TT											9	SCN 6	Mesoamerican	Mesoamerica	Black	.	.	148.81	161.43	4	TT	GG	TT	CC	AA	CC
AC Calmot	Andean	Nueva Granada	Dark red kidney	6	191.05	228.72	209.88	GG	TT	TT	AA	GG	TT											10	seafarer	Mesoamerican	Mesoamerica	White	.	.	191.21	232.94	2	GG	GG	TT	CC	AA	CC
NXB57	Mesoamerican	.	.	4	205.32	212.69	209.01	TG	GG	TT	CC	AA	CC											11	Eclipse	Mesoamerican	Mesoamerica	Black	.	.	199.79	170.89	3	TT	GG	TT	CC	AA	CC
Rosetta	Mesoamerican	Durango	Pink	5	214.25	199.17	206.71	TT	GG	TT	CC	AA	CC											12	Etna	Andean	Nueva Granada	Cranberry	.	.	141.64	129.35	1	GG	GG	CC	CC	AA	TT
AC Litekid	Andean	Nueva Granada	Light red kidney	6	233.4	189.84	205.83	GG	TT	TT	AA	GG	TT											13	H5268C	Mesoamerican	Mesoamerica	Black	.	.	203.3	164.72	3	TT	GG	TT	CC	AA	CC
OAC Gryphon	Mesoamerican	Mesoamerica	White	3	213.04	191.05	202.05	TT	GG	TT	CC	AA	CC											14	H5355A	Andean	Nueva Granada	Cranberry	.	.	182.46	168.2	1	GG	GG	CC	CC	AA	TT
SCN 5	Mesoamerican	Mesoamerica	Black	4	209.73	187.85	201.43	TT	TT	TT	CC	GG	CC											15	H5400B	Andean	Nueva Granada	Cranberry	.	.	170.56	160.37	1	GG	GG	CC	CC	AA	TT
OAC Inferno	Andean	Nueva Granada	Light red kidney	6	187.22	214.96	201.09	GG	TT	TT	AA	GG	TT											16	Hooter	Andean	Nueva Granada	Cranberry	.	.	157.75	175.52	1	GG	GG	CC	CC	AA	TT
AC Elk	Andean	Nueva Granada	Light red kidney	6	211.96	186.68	199.32	GG	TT	TT	AA	AA	TT											17	HR202	Andean	Nueva Granada	Cranberry	.	.	159.51	152.11	1	GG	GG	CC	CC	AA	TT
PI 598312 (HOK8-1)	Andean	.	Kintoki	1	184.21	212.85	198.53	GG	GG	CC	CC	GG	TT											18	Majesty	Andean	Nueva Granada	Dark red kidney	.	.	.	196.18	1	GG	TT	TT	AA	AA	TT
Domino	Mesoamerican	Mesoamerica	Black	3	207.96	188.55	198.26	TT	GG	TT	CC	AA	CC											19	Nautica	Mesoamerican	Mesoamerica	White	.	.	189.04	181.64	3	TT	GG	TT	CC	AA	CC
Majesty	Andean	Nueva Granada	Dark red kidney	1	.	196.18	197.49	GG	TT	TT	AA	AA	TT											20	Pink Panther	Andean	Nueva Granada	Light red kidney	.	.	188.19	194.4	1	GG	TT	TT	AA	AA	TT
Ex Rico	Mesoamerican	Mesoamerica	White	3	187.75	211.54	195.94	TT	GG	TT	CC	AA	CC											21	Red Rider	Andean	Nueva Granada	Cranberry	.	.	167.9	191.93	1	GG	GG	CC	CC	AA	TT
Dynasty	Andean	Nueva Granada	Dark red kidney	6	211.72	176.95	194.34	GG	TT	TT	AA	GA	TT											22	Higuera E	Andean	.	Yellow	.	.	168.98	156.02	1	GG	GG	CC	CC	AA	TT
UCD-9634	Mesoamerican	Durango	Pink	5	210.89	183.67	193.75	GG	GG	TT	CC	AA	TT											23	Zorro	Mesoamerican	Mesoamerica	Black	.	.	196.71	188.43	3	TT	GG	TT	CC	AA	CC
T-39	Mesoamerican	Mesoamerica	Black	3	202.67	184.3	193.49	TT	GG	TT	CC	AA	CC											24	CELRK	Andean	Nueva Granada	Light red kidney	.	Check	169.97	189.64	6	GG	TT	TT	AA	AA	TT
Cran 74	Andean	Nueva Granada	Cranberry	1	210.29	164.07	193.28	GG	GG	CC	CC	AA	TT											25	Coyne	Mesoamerican	Durango	Great Northern	.	Urrea	171.56	181.03	5	TT	GG	TT	CC	AA	CC
OAC Thunder	Mesoamerican	Mesoamerica	White	3	207.63	178.32	192.98	TT	GG	TT	CC	AA	CC											26	GN9-1	Mesoamerican	Durango	Great Northern	.	ARS-Miklas	142.36	182.19	5	GG	GG	TT	CC	AA	CC
Zorro	Mesoamerican	Mesoamerica	Black	3	196.71	188.43	191.68	TT	GG	TT	CC	AA	CC											27	ISB-11	Mesoamerican	Durango	Pinto	.	ISB-Dean	156.86	187.24	5	GG	GG	TT	CC	AA	CC
9438-140	Mesoamerican	Mesoamerica	Small red	4	192.01	191.21	191.61	TT	GG	TT	CC	AA	CC											28	ISB-16	Mesoamerican	Durango	Pinto	.	ISB-Dean	162.62	179.76	5	GG	GG	TT	CC	AA	TT
Pink Panther	Andean	Nueva Granada	Light red kidney	1	188.19	194.4	191.29	GG	TT	TT	AA	AA	TT											29	ISB-18	Mesoamerican	Durango	Pinto	.	ISB-Dean	137.19	150	5	GG	GG	TT	CC	AA	TT
OAC Speedvale	Mesoamerican	Mesoamerica	White	2	193.93	187.66	190.79	GG	GG	TT	CC	AA	CC											30	ISB-24	Mesoamerican	Durango	Pinto	.	ISB-Dean	167.43	153.62	5	GG	GG	TT	CC	AA	TT
ICB-10	Mesoamerican	Mesoamerica	Black	4	186.34	193.68	190.01	TT	GG	TT	CC	AA	CC											31	Long's Peak	Mesoamerican	Durango	Pinto	.	Brick-CSU	182.32	145.35	5	GG	GG	TT	AC	AA	TT
SR47-3-3	Mesoamerican	Durango	Small red	5	185.28	190.74	188.01	GG	GG	TT	CC	AA	CC											32	PK9-4	Mesoamerican	Durango	Pink	.	ARS-Miklas	164.77	139.74	5	TT	GG	TT	CC	AA	CC
EMP 419	Mesoamerican	Mesoamerica	White	3	190.68	181.26	185.97	TT	GG	TT	CC	AA	CC											33	PT9-6	Mesoamerican	Durango	Pinto	.	ARS-Miklas	146.36	150.13	5	GG	GG	TT	CC	AA	CC
Eclipse	Mesoamerican	Mesoamerica	Black	3	199.79	170.89	185.34	TT	GG	TT	CC	AA	CC											34	Rio Rojo	Mesoamerican	Mesoamerica or Durango?	Small red	.	Osorno-NDSU	176.37	192.11	5	TT	GG	TT	CC	AA	CC
Nautica	Mesoamerican	Mesoamerica	White	3	189.04	181.64	185.34	TT	GG	TT	CC	AA	CC											35	Rosetta	Mesoamerican	Durango	Pink	.	Kelly-MSU	214.25	199.17	5	TT	GG	TT	CC	AA	CC
Montcalm	Andean	Nueva Granada	Dark red kidney	6	181.51	188.96	185.24	GG	TT	TT	AA	GG	TT											36	SR10-20	Mesoamerican	Mesoamerica or Durango?	Small red	.	ARS-Miklas	169.19	144.24	5	TT	GG	TT	AC	AA	TT
Montecarlo 15059	Andean	Nueva Granada	Cranberry kidney	1	185.42	185.02	185.22	GG	TT	CC	CC	AA	TT											37	T-39	Mesoamerican	Mesoamerica	Black	.	check	202.67	184.3	3	TT	GG	TT	CC	AA	CC
SCX2098	Mesoamerican	Mesoamerica	Small red	3	182.93	187.19	185.06	TT	GG	TT	CC	AA	CC											38	UCD 0801	Andean	Nueva Granada	Cranberry	.	Gepts-UCD	167.48	180.42	1	GG	GG	CC	CC	GG	TT
Jalo EEP558	Andean	Nueva Granada	Cream kidney	5	181.56	187.79	184.68	GG	GG	TT	CC	AA	TT											39	UCD-9634	Mesoamerican	Durango	Pink	.	Gepts-UCD	210.89	183.67	5	GG	GG	TT	CC	AA	TT
MIB 497	Mesoamerican	Mesoamerica	White	4	199.33	169.58	184.45	TT	TT	TT	CC	AA	TT											40	AC Polaris	Mesoamerican	Durango	Great Northern	.	.	166.56	124.76	5	TT	GG	TT	CC	AA	TT
Rio Rojo	Mesoamerican	Durango	Small red	5	176.37	192.11	184.24	TT	GG	TT	CC	AA	CC											42	AC Resolute	Mesoamerican	Durango	Great Northern	.	.	176.24	136.08	5	TT	GG	TT	CC	AA	TT
H5268C	Mesoamerican	Mesoamerica	Black	3	203.3	164.72	184.01	TT	GG	TT	CC	AA	CC											43	GN13-10-1	Mesoamerican	Durango	Great Northern	.	.	153.97	121.53	5	TT	GG	TT	CC	AA	TT
OAC Silvercreek	Mesoamerican	Mesoamerica	White	6	169.98	195.25	182.62	GG	TT	TT	AA	GG	TT											44	HR185	Mesoamerican	Durango	Great Northern	.	.	160.92	175.85	5	TT	GG	TT	CC	AA	CC
CELRK	Andean	Nueva Granada	Light red kidney	6	169.97	189.64	179.81	GG	TT	TT	AA	AA	TT											45	SR47-3-3	Mesoamerican	Mesoamerica or Durango?	Small red	.	.	185.28	190.74	5	GG	GG	TT	CC	AA	CC
SWX2085	Mesoamerican	Mesoamerica	White	3	174.42	181.42	177.92	TT	GG	TT	CC	AA	CC											46	CDC Sol	Andean	.	Yellow	.	.	176.92	127.56	1	GG	GG	CC	CC	AA	TT
BJ 63	Mesoamerican	.	.	3	181.38	174.07	177.72	TT	GG	TT	CC	AA	CC											47	Redhawk	Andean	Nueva Granada	Dark red kidney	Dark red	.	203.56	219.83	6	GG	TT	TT	AA	AA	TT
Coyne	Mesoamerican	Durango	Great Northern	5	171.56	181.03	176.29	TT	GG	TT	CC	AA	CC											48	Ex Rico	Mesoamerican	Mesoamerica	White	.	.	187.75	211.54	3	TT	GG	TT	CC	AA	CC
Red Rider	Andean	Nueva Granada	Cranberry	1	167.9	191.93	176.18	GG	GG	CC	CC	AA	TT											50	ACUG 10_C1	Andean	Nueva Granada	Cranberry	.	.	140.39	167.27	1	GG	GG	CC	CC	AA	TT
H5355A	Andean	Nueva Granada	Cranberry	1	182.46	168.2	175.33	GG	GG	CC	CC	AA	TT											51	Dynasty	Andean	Nueva Granada	Dark red kidney	.	.	211.72	176.95	6	GG	TT	TT	AA	GA	TT
Vax 4	Mesoamerican	.	.	4	195.83	152.65	174.24	TT	GG	TT	CC	AA	CC											52	Lightning	Mesoamerican	Mesoamerica	White	.	.	166.31	161.85	3	TT	GG	TT	CC	AA	CC
UCD 0801	Andean	Nueva Granada	Cranberry	1	167.48	180.42	173.95	GG	GG	CC	CC	GG	TT											53	OAC Dublin	Mesoamerican	Mesoamerica	White	.	.	181.79	160.82	3	TT	GG	TT	CC	AA	CC
OAC Rex	Mesoamerican	Mesoamerica	White	3	149.95	197.93	173.94	TT	GG	TT	CC	AA	CC											54	OAC Inferno	Andean	Nueva Granada	Light red kidney	.	.	187.22	214.96	6	GG	TT	TT	AA	GG	TT
OAC Dublin	Mesoamerican	Mesoamerica	White	3	181.79	160.82	171.3	TT	GG	TT	CC	AA	CC											55	OAC Lyrik	Andean	Nueva Granada	Light red kidney	.	.	144.39	181.94	1	GG	TT	CC	CC	AA	TT
ISB-16	Mesoamerican	Durango	Pinto	5	162.62	179.76	171.19	GG	GG	TT	CC	AA	TT											56	OAC Redstar	Andean	Nueva Granada	Dark red kidney	.	.	206.26	228.2	6	GG	TT	TT	AA	GG	TT
HR185	Mesoamerican	Durango	Great Northern	5	160.92	175.85	170.93	TT	GG	TT	CC	AA	CC											57	Rexeter	Mesoamerican	Mesoamerica	White	.	.	176.87	153.51	3	TT	GG	TT	CC	AA	CC
SCN 1	Mesoamerican	Mesoamerica	Black	4	163.96	177.5	170.73	TT	GG	TT	CC	AA	CC											58	Yeti	Andean	Nueva Granada	White kidney	.	.	215.39	210.67	6	GG	TT	TT	AA	GG	TT
OAC Lyrik	Andean	Nueva Granada	Light red kidney	1	144.39	181.94	168.65	GG	TT	CC	CC	AA	TT											59	8184	Andean	Nueva Granada	Cranberry	Red mottled	USA	147.74	139.8	1	GG	GG	CC	CC	AA	TT
GN9-1	Mesoamerican	Durango	Great Northern	5	142.36	182.19	168.28	GG	GG	TT	CC	AA	CC											60	9438-140	Mesoamerican	Mesoamerica or Durango?	Small red	Dark red	.	192.01	191.21	4	TT	GG	TT	CC	AA	CC
PI 432687 (Strogele)	Andean	Nueva Granada	Yellow kidney	1	173.35	161.75	167.55	GG	GG	CC	CC	AA	TT											61	AC Calmot	Andean	Nueva Granada	Dark red kidney	Dark red	Canada	191.05	228.72	6	GG	TT	TT	AA	GG	TT
ISB-11	Mesoamerican	Durango	Pinto	5	156.86	187.24	167.43	GG	GG	TT	CC	AA	CC											62	AC Compass	Mesoamerican	Mesoamerica	White	White	Canada	.	142.53	3	TT	GG	TT	CC	AA	CC
Hooter	Andean	Nueva Granada	Cranberry	1	157.75	175.52	166.64	GG	GG	CC	CC	AA	TT											63	AC Elk	Andean	Nueva Granada	Light red kidney	Light red	Canada	211.96	186.68	6	GG	TT	TT	AA	AA	TT
Cornell 2114-12w	Mesoamerican	Mesoamerica	White	2	164.85	168.97	166.01	GG	GG	TT	CC	AA	TT											64	AC Litekid	Andean	Nueva Granada	Light red kidney	Light red	Canada	233.4	189.84	6	GG	TT	TT	AA	GG	TT
H5400B	Andean	Nueva Granada	Cranberry	1	170.56	160.37	165.47	GG	GG	CC	CC	AA	TT											65	Aztec	Mesoamerican	Durango	Pinto	Cream mottled	USA	106.59	120.25	5	TT	GG	TT	CC	AA	TT
PI 414807 (Lady bean)	Andean	.	.	1	188.47	142.26	165.36	GG	GG	TT	AA	AA	TT											66	Bat 93	Mesoamerican	.	.	Cream	CIAT breeding line	220.09	217.55	3	GG	GG	TT	CC	AA	CC
Rexeter	Mesoamerican	Mesoamerica	White	3	176.87	153.51	165.19	TT	GG	TT	CC	AA	CC											67	Arikara	Andean	.	Yellow	.	.	140.05	154.09	1	GG	GG	CC	CC	AA	TT
Lightning	Mesoamerican	Mesoamerica	White	3	166.31	161.85	164.08	TT	GG	TT	CC	AA	CC											68	BJ 63	.	.	.	Olive	USA	181.38	174.07	3	TT	GG	TT	CC	AA	CC
Long's Peak	Mesoamerican	Durango	Pinto	5	182.32	145.35	163.83	GG	GG	TT	AC	AA	TT											69	BJ 64	.	.	.	Orange	USA	167.31	155.57	1	GG	GG	CC	CC	AA	TT
BJ 64	Andean	.	.	1	167.31	155.57	162.74	GG	GG	CC	CC	AA	TT											70	Cornell 2114-12w	Mesoamerican	Mesoamerica	White	White	USA	164.85	168.97	2	GG	GG	TT	CC	AA	TT
Stampede	Mesoamerican	Durango	Pinto	5	167.66	157.75	162.71	TG	GG	TT	CC	AA	TT											71	Cran 74	Andean	Nueva Granada	Cranberry	Red mottled	USA	210.29	164.07	1	GG	GG	CC	CC	AA	TT
Higuera E	Andean	.	Yellow	1	168.98	156.02	162.5	GG	GG	CC	CC	AA	TT											72	Domino	Mesoamerican	Mesoamerica	Black	Black	USA	207.96	188.55	3	TT	GG	TT	CC	AA	CC
LHX3073	Mesoamerican	Mesoamerica	Black	3	143.14	181.17	162.16	TT	GG	CC	CC	AA	CC											73	EMP 419	Mesoamerican	Mesoamerica	White	White	Canada	190.68	181.26	3	TT	GG	TT	CC	AA	CC
Othello	Mesoamerican	Durango	Pinto	5	171.72	152.45	162.09	GG	GG	TT	CC	AA	TT											74	Ica Pijao	Mesoamerican	Mesoamerica	Black	Black	Colombia - ICA	225.48	196.1	3	TG	GG	TT	CC	AA	CC
ISB-24	Mesoamerican	Durango	Pinto	5	167.43	153.62	160.52	GG	GG	TT	CC	AA	TT											75	ICB-10	Mesoamerican	Mesoamerica	Black	Black	USA	186.34	193.68	4	TT	GG	TT	CC	AA	CC
SAB 687	Andean	Nueva Granada	Cranberry	1	151.42	169.2	160.31	GG	GG	CC	CC	AA	TT											76	Jalo EEP558	Andean	Nueva Granada	Cream kidney	Cream	Brazil landrace	181.56	187.79	5	GG	GG	TT	CC	AA	TT
SR10-20	Mesoamerican	Durango	Small red	5	169.19	144.24	156.71	TT	GG	TT	AC	AA	TT											77	LHX3073	Mesoamerican	Mesoamerica	Black	Black	Canada	143.14	181.17	3	TT	GG	CC	CC	AA	CC
AC Resolute	Mesoamerican	Durango	Great Northern	5	176.24	136.08	156.16	TT	GG	TT	CC	AA	TT											78	LHX3126	Mesoamerican	Mesoamerica	Black	Black	Canada	123.88	135.76	3	TT	GG	TT	CC	AA	CC
HR202	Andean	Nueva Granada	Cranberry	1	159.51	152.11	155.81	GG	GG	CC	CC	AA	TT											79	Montcalm	Andean	Nueva Granada	Dark red kidney	Dark red	USA	181.51	188.96	6	GG	TT	TT	AA	GG	TT
SCN 6	Mesoamerican	Mesoamerica	Black	4	148.81	161.43	155.12	TT	GG	TT	CC	AA	CC											80	Montecarlo 15059	Andean	Nueva Granada	Cranberry kidney	Red mottled	.	185.42	185.02	1	GG	TT	CC	CC	AA	TT
ACUG 10_C1	Andean	Nueva Granada	Cranberry	1	140.39	167.27	153.83	GG	GG	CC	CC	AA	TT											83	OAC Gryphon	Mesoamerican	Mesoamerica	White	White	Canada	213.04	191.05	3	TT	GG	TT	CC	AA	CC
PK9-4	Mesoamerican	Durango	Pink	5	164.77	139.74	152.26	TT	GG	TT	CC	AA	CC											84	OAC Rex	Mesoamerican	Mesoamerica	White	White	Canada	149.95	197.93	3	TT	GG	TT	CC	AA	CC
Bola 60 Dias	Andean	.	Yellow	1	163.16	140.23	151.7	GG	GG	CC	CC	AA	TT											85	OAC Silvercreek	Mesoamerican	Mesoamerica	White	White	Canada	169.98	195.25	6	GG	TT	TT	AA	GG	TT
Prim	Andean	.	Yellow	1	134.69	156.65	149.19	GG	GG	CC	CC	AA	TT											86	OAC Speedvale	Mesoamerican	Mesoamerica	White	White	Canada	193.93	187.66	2	GG	GG	TT	CC	AA	CC
PT9-6	Mesoamerican	Durango	Pinto	5	146.36	150.13	149.03	GG	GG	TT	CC	AA	CC											87	OAC Thunder	Mesoamerican	Mesoamerica	White	White	Canada	207.63	178.32	3	TT	GG	TT	CC	AA	CC
Arikara	Andean	.	Yellow	1	140.05	154.09	147.07	GG	GG	CC	CC	AA	TT											88	Othello	Mesoamerican	Durango	Pinto	Cream mottled	USA	171.72	152.45	5	GG	GG	TT	CC	AA	TT
AC Polaris	Mesoamerican	Durango	Great Northern	5	166.56	124.76	145.66	TT	GG	TT	CC	AA	TT											89	PI 207210 (Idaho Pinto)	Mesoamerican	Durango	Pinto	Cream mottled	CIAT	119.07	138.03	5	GG	GG	TT	CC	AA	TT
CDC Sol	Andean	.	Yellow	1	176.92	127.56	145.64	GG	GG	CC	CC	AA	TT											90	PI 414807 (Lady bean)	.	.	.	Spotted	Hungary	188.47	142.26	1	GG	GG	TT	AA	AA	TT
AC Compass	Mesoamerican	Mesoamerica	White	3	.	142.53	143.84	TT	GG	TT	CC	AA	CC											91	PI 432687 (Strogele)	Andean	Nueva Granada	Yellow kidney	Yellow	Netherlands	173.35	161.75	1	GG	GG	CC	CC	AA	TT
8184	Andean	Nueva Granada	Cranberry	1	147.74	139.8	143.77	GG	GG	CC	CC	AA	TT											92	PI 598312 (HOK8-1)	Andean	.	Kintoki	Dark red	Japan	184.21	212.85	1	GG	GG	CC	CC	GG	TT
ISB-18	Mesoamerican	Durango	Pinto	5	137.19	150	141.42	GG	GG	TT	CC	AA	TT											93	Pompadour 1014	.	.	.	Spotted	.	190.96	242.52	1	GG	GG	TT	AA	GG	TT
SXB 415	Mesoamerican	Mesoamerica	Carioca	5	154.46	124.54	139.5	TG	GG	TT	CC	AA	CT											94	Prim	Andean	.	Yellow	Yellow	UK	134.69	156.65	1	GG	GG	CC	CC	AA	TT
GN13-10-1	Mesoamerican	Durango	Great Northern	5	153.97	121.53	137.75	TT	GG	TT	CC	AA	TT											95	SCX2098	Mesoamerican	Mesoamerica or Durango?	Small red	Red	Canada	182.93	187.19	3	TT	GG	TT	CC	AA	CC
Etna	Andean	Nueva Granada	Cranberry	1	141.64	129.35	134.25	GG	GG	CC	CC	AA	TT											96	SVMTH	Andean	Nueva Granada	Cranberry	Red mottled	USA	144.55	110.06	1	GG	GG	CC	CC	AA	TT
PI 207210 (Idaho Pinto)	Mesoamerican	Durango	Pinto	5	119.07	138.03	131.44	GG	GG	TT	CC	AA	TT											97	SWX2085	Mesoamerican	Mesoamerica	White	White	Canada	174.42	181.42	3	TT	GG	TT	CC	AA	CC
LHX3126	Mesoamerican	Mesoamerica	Black	3	123.88	135.76	129.82	TT	GG	TT	CC	AA	CC											98	USWA-70	Andean	Nueva Granada	White kidney	White	USA	202.47	220.75	1	GG	TT	TT	AA	GG	TT
SVMTH	Andean	Nueva Granada	Cranberry	1	144.55	110.06	127.3	GG	GG	CC	CC	AA	TT											99	Vax 4	Mesoamerican	.	.	Dark cream	CIAT breeding line	195.83	152.65	4	TT	GG	TT	CC	AA	CC
Aztec	Mesoamerican	Durango	Pinto	5	106.59	120.25	113.42	TT	GG	TT	CC	AA	TT											100	Bola 60 Dias	Andean	.	Yellow	.	.	163.16	140.23	1	GG	GG	CC	CC	AA	TT
