# Supplementary material for: Genome-Wide Association Study of Seed Folate Content in Common Bean
Source: Front Plant Sci. 2021 Aug 31;12:696423. doi: 10.3389/fpls.2021.696423 (PMC8438126; doi:10.3389/fpls.2021.696423)
Supplement: Supplementary Figure 1 — Distribution of SNP markers on the 11 chromosomes of P. vulgaris. Chromosomes are colored based on SNP density (see legend). [file Data_Sheet_1.zip › Data Sheet 1_v1/Supplementary Table S2.xlsx]

## Sheet: Sheet1
Supplementary Table S2 Filtering of SNP markers used in this study. Data were filtered using VCFtools. Phasing and imputation of missing data was performed with BEAGLEv4.1. LD was estimated between SNPs based on the r2 function in PLINK, and pairwise LD was determined between markers within a sliding window of 50 SNPs. Within the window, all but one SNP among groups of SNPs with high LD (r2>0.95)…

## Sheet: Table S2
Filter	# Samples	# SNPs	% missing data	% of hets	Average MAF
Raw Data	96	5224	3.5	1.5	0.3
Removing paralogs (loci with more than 40% hets)	96	5068	3.5	0.2	0.3
Phasing and Imputation	96	5068	0	0.2	0.3
LD (>0.95 r2)	96	2522	0	0.2	0.3
