# Supplementary material for: Genome-Wide Association Study of Seed Folate Content in Common Bean
Source: Front Plant Sci. 2021 Aug 31;12:696423. doi: 10.3389/fpls.2021.696423 (PMC8438126; doi:10.3389/fpls.2021.696423)
Supplement: Supplementary Figure 1 — Distribution of SNP markers on the 11 chromosomes of P. vulgaris. Chromosomes are colored based on SNP density (see legend). [file Data_Sheet_1.zip › Data Sheet 1_v1/Supplementary Table S3.xlsx]

## Sheet: Sheet2
Supplementary Table S3 Candidate genes within haplotypes for total seed folate content QTL identified by GWAS. GeneIDs from and their annotations in the P. vulgaris genome build v2.1 were obtained from Phytozome (Goodstein et al., 2012).

## Sheet: Table S3
QTLID	Chr	Ori	Gene Start (bp)	Gene End (bp)	P. vulgaris GeneID	Arabidopsis Ortholog	Arabidopsis Gene Description
PV06FLT1	6	-1	20865331	20866989	Phvul.006G098100	AT3G57620.1	glyoxal oxidase-related protein
PV06FLT1	6	1	20875638	20891141	Phvul.006G098200	AT3G05090.1	Transducin/WD40 repeat-like superfamily protein
PV06FLT1	6	-1	20893717	20896017	Phvul.006G098300	AT5G41040.1	HXXXD-type acyl-transferase family protein
PV06FLT1	6	-1	20905453	20907638	Phvul.006G098400	AT5G17540.1	HXXXD-type acyl-transferase family protein
PV06FLT1	6	-1	20922221	20924490	Phvul.006G098500	AT5G17540.1	HXXXD-type acyl-transferase family protein
PV06FLT1	6	-1	20931172	20933992	Phvul.006G098600	AT5G17540.1	HXXXD-type acyl-transferase family protein
PV06FLT1	6	-1	20938474	20940030	Phvul.006G098700	AT5G17540.1	HXXXD-type acyl-transferase family protein
PV06FLT1	6	-1	20946725	20949298	Phvul.006G098800	AT5G17540.1	HXXXD-type acyl-transferase family protein
PV06FLT1	6	-1	20958610	20960730	Phvul.006G098900	AT5G17540.1	HXXXD-type acyl-transferase family protein
PV06FLT1	6	-1	20976706	20979847	Phvul.006G099000	AT1G56450.1	20S proteasome beta subunit G1
PV06FLT1	6	-1	20983629	20987672	Phvul.006G099100	AT4G14880.3	O-acetylserine (thiol) lyase (OAS-TL) isoform A1
PV06FLT1	6	1	20992910	21003693	Phvul.006G099200	AT1G54490.1	exoribonuclease 4
PV06FLT1	6	-1	21005035	21006658	Phvul.006G099300	AT1G54500.1	Rubredoxin-like superfamily protein
PV06FLT1	6	-1	21008388	21010307	Phvul.006G099400	AT5G28040.1	DNA-binding storekeeper protein-related transcriptional regulator
PV06FLT1	6	-1	21012344	21014327	Phvul.006G099500	AT5G28060.1	Ribosomal protein S24e family protein
PV06FLT1	6	1	21015343	21022328	Phvul.006G099600	AT1G54520.1	-
PV06FLT1	6	-1	21024981	21028334	Phvul.006G099700	AT3G04910.1	with no lysine (K) kinase 1
PV06FLT1	6	-1	21036054	21037269	Phvul.006G099800	AT3G04880.1	DNA-damage-repair/toleration protein (DRT102)
PV06FLT1	6	-1	21038272	21039234	Phvul.006G099900	AT2G04220.1	Plant protein of unknown function (DUF868)
PV06FLT1	6	1	21043885	21045555	Phvul.006G100000	AT5G28150.1	Plant protein of unknown function (DUF868)
PV06FLT1	6	-1	21047929	21052387	Phvul.006G100100	AT3G04830.1	Protein prenylyltransferase superfamily protein
PV06FLT1	6	1	21053297	21068585	Phvul.006G100200	AT3G04820.1	Pseudouridine synthase family protein
PV06FLT1	6	1	21071389	21074209	Phvul.006G100300	AT1G76890.2	Duplicated homeodomain-like superfamily protein
PV06FLT1	6	1	21081635	21087771	Phvul.006G100400	AT3G04810.2	NIMA-related kinase 2
PV06FLT1	6	-1	21087842	21090029	Phvul.006G100500	AT1G01110.2	IQ-domain 18
PV06FLT1	6	-1	21093207	21094544	Phvul.006G100600	AT3G04790.1	Ribose 5-phosphate isomerase, type A protein
PV06FLT1	6	1	21099199	21101315	Phvul.006G100700	AT5G66980.1	AP2/B3-like transcriptional factor family protein
PV06FLT1	6	-1	21101379	21108605	Phvul.006G100800	AT5G49570.1	peptide-N-glycanase 1
PV06FLT1	6	1	21116348	21118011	Phvul.006G101000	AT4G29250.1	HXXXD-type acyl-transferase family protein
PV06FLT1	6	-1	21120317	21124622	Phvul.006G101100	AT1G60690.1	NAD(P)-linked oxidoreductase superfamily protein
PV06FLT1	6	-1	21139766	21142573	Phvul.006G101200	AT4G14640.1	calmodulin 8
PV06FLT1	6	-1	21145778	21148297	Phvul.006G101300	AT1G60690.1	NAD(P)-linked oxidoreductase superfamily protein
PV06FLT1	6	1	21152857	21154510	Phvul.006G101400	AT2G38290.1	ammonium transporter 2
PV06FLT1	6	1	21157921	21161297	Phvul.006G101500	AT5G28830.1	calcium-binding EF hand family protein
PV06FLT1	6	-1	21165142	21168097	Phvul.006G101600	AT5G28840.1	GDP-D-mannose 3\',5\'-epimerase
PV06FLT1	6	1	21174344	21177619	Phvul.006G101700	AT5G28770.2	bZIP transcription factor family protein
PV06FLT1	6	1	21178748	21179885	Phvul.006G101800	AT5G28750.1	Bacterial sec-independent translocation protein mttA/Hcf106
PV06FLT1	6	-1	21181587	21191145	Phvul.006G101900	AT3G04740.1	RNA polymerase II transcription mediators
PV06FLT1	6	1	21195848	21196526	Phvul.006G102000	ATCG00270.1	photosystem II reaction center protein D
PV06FLT1	6	1	21201072	21203987	Phvul.006G102100	AT3G04730.1	indoleacetic acid-induced protein 16
PV06FLT1	6	1	21206465	21208629	Phvul.006G102200	AT3G04720.1	pathogenesis-related 4
PV06FLT1	6	1	21212236	21213273	Phvul.006G102300	AT3G04720.1	pathogenesis-related 4
PV06FLT1	6	-1	21214423	21220696	Phvul.006G102400	AT3G04710.3	ankyrin repeat family protein
PV06FLT1	6	1	21222120	21226402	Phvul.006G102500	AT1G43860.1	sequence-specific DNA binding transcription factors
PV06FLT1	6	1	21229005	21230964	Phvul.006G102600	AT1G08790.1	Protein of unknown function (DUF1685)
PV06FLT1	6	1	21234824	21238048	Phvul.006G102700	AT3G04690.1	Malectin/receptor-like protein kinase family protein
PV06FLT1	6	-1	21238423	21242123	Phvul.006G102800	AT3G04650.1	FAD/NAD(P)-binding oxidoreductase family protein
PV06FLT1	6	-1	21242587	21247119	Phvul.006G102900	AT3G04630.1	WVD2-like 1
PV06FLT1	6	1	21253676	21255018	Phvul.006G103000	AT3G04620.1	Alba DNA/RNA-binding protein
PV06FLT1	6	1	21257514	21264116	Phvul.006G103100	AT3G04610.1	RNA-binding KH domain-containing protein
PV06FLT1	6	-1	21280434	21283972	Phvul.006G103300	AT1G60710.1	NAD(P)-linked oxidoreductase superfamily protein
PV06FLT1	6	-1	21286358	21289519	Phvul.006G103400	AT1G60690.1	NAD(P)-linked oxidoreductase superfamily protein
PV06FLT1	6	1	21291691	21296801	Phvul.006G103500	AT1G08800.1	Protein of unknown function, DUF593
PV06FLT1	6	1	21299655	21300131	Phvul.006G103600	-	-
PV06FLT1	6	1	21310933	21315278	Phvul.006G103700	AT5G28640.1	SSXT family protein
PV06FLT1	6	-1	21320659	21321266	Phvul.006G103800	-	-
PV06FLT1	6	1	21330903	21344917	Phvul.006G103900	AT1G54560.1	Myosin family protein with Dil domain
PV06FLT1	6	-1	21346584	21348499	Phvul.006G104000	AT5G03970.1	F-box associated ubiquitination effector family protein
PV06FLT1	6	-1	21353487	21357949	Phvul.006G104100	AT5G18480.1	plant glycogenin-like starch initiation protein 6
PV06FLT1	6	-1	21359053	21362294	Phvul.006G104200	AT4G19400.1	Profilin family protein
PV06FLT1	6	-1	21363232	21366024	Phvul.006G104300	AT3G04350.1	Plant protein of unknown function (DUF946)
PV06FLT1	6	-1	21368987	21370506	Phvul.006G104400	AT2G33320.1	Calcium-dependent lipid-binding (CaLB domain) family protein
PV06FLT1	6	1	21384848	21391420	Phvul.006G104500	AT3G04380.1	SET-domain containing protein lysine methyltransferase family protein
PV06FLT1	6	-1	21393911	21395702	Phvul.006G104600	AT5G55240.1	ARABIDOPSIS THALIANA PEROXYGENASE 2
PV06FLT1	6	1	21402762	21407079	Phvul.006G104700	AT5G29000.2	Homeodomain-like superfamily protein
PV06FLT1	6	1	21409519	21414361	Phvul.006G104800	AT3G04460.1	peroxin-12
PV06FLT1	6	-1	21414375	21416736	Phvul.006G104900	AT5G44040.1	-
PV06FLT1	6	-1	21419763	21424346	Phvul.006G105000	AT3G04470.1	Ankyrin repeat family protein
PV06FLT1	6	1	21435814	21440202	Phvul.006G105100	AT5G63700.1	zinc ion binding;DNA binding
PV06FLT1	6	1	21444314	21445542	Phvul.006G105200	AT3G23250.1	myb domain protein 15
PV06FLT1	6	1	21447069	21452200	Phvul.006G105300	AT1G08640.1	Chloroplast J-like domain 1
PV06FLT1	6	1	21453370	21457209	Phvul.006G105400	AT1G08630.2	threonine aldolase 1
PV06FLT1	6	1	21470967	21472111	Phvul.006G105500	AT1G07090.1	Protein of unknown function (DUF640)
PV06FLT1	6	-1	21480161	21510784	Phvul.006G105600	AT3G04490.1	-
PV06FLT1	6	1	21520724	21531412	Phvul.006G105800	AT5G28850.2	Calcium-binding EF-hand family protein
PV06FLT1	6	1	21532919	21533997	Phvul.006G105900	AT1G08650.1	phosphoenolpyruvate carboxylase kinase 1
PV06FLT1	6	-1	21547581	21552164	Phvul.006G106000	AT2G39840.1	type one serine/threonine protein phosphatase 4
PV06FLT1	6	-1	21554450	21555061	Phvul.006G106100	AT3G23240.1	ethylene response factor 1
PV06FLT1	6	-1	21561110	21562140	Phvul.006G106200	-	-
PV06FLT1	6	1	21573290	21579274	Phvul.006G106300	AT3G04580.2	Signal transduction histidine kinase, hybrid-type, ethylene sensor
PV06FLT1	6	-1	21581577	21585209	Phvul.006G106400	AT3G04580.1	Signal transduction histidine kinase, hybrid-type, ethylene sensor
PV06FLT1	6	-1	21587155	21592842	Phvul.006G106500	AT3G04590.2	AT hook motif DNA-binding family protein
PV06FLT1	6	-1	21594762	21599845	Phvul.006G106600	AT2G14045.2	-
PV06FLT1	6	-1	21601390	21611187	Phvul.006G106700	AT1G71270.1	Vps52 / Sac2 family
PV06FLT1	6	1	21612471	21615645	Phvul.006G106800	AT1G71260.1	WHIRLY 2
PV06FLT1	6	-1	21619128	21623735	Phvul.006G106900	AT5G18460.1	Protein of Unknown Function (DUF239)
PV06FLT1	6	-1	21628438	21662377	Phvul.006G107000	AT1G64790.1	ILITYHIA
PV06FLT1	6	1	21680360	21686094	Phvul.006G107100	AT3G04290.1	Li-tolerant lipase 1
PV06FLT1	6	1	21691997	21694392	Phvul.006G107200	AT5G33370.1	GDSL-like Lipase/Acylhydrolase superfamily protein
PV06FLT1	6	1	21701128	21704371	Phvul.006G107300	AT5G33370.1	GDSL-like Lipase/Acylhydrolase superfamily protein
PV06FLT1	6	1	21709489	21711314	Phvul.006G107400	AT5G33370.1	GDSL-like Lipase/Acylhydrolase superfamily protein
PV06FLT1	6	1	21713479	21717328	Phvul.006G107500	AT5G26594.1	response regulator 24
PV06FLT1	6	1	21720770	21752105	Phvul.006G107600	AT5G18410.2	transcription activators
PV06FLT1	6	1	21754063	21756031	Phvul.006G107800	AT3G07360.1	plant U-box 9
PV06FLT1	6	-1	21761524	21762560	Phvul.006G107900	AT4G02380.1	senescence-associated gene 21
PV06FLT1	6	1	21765114	21768825	Phvul.006G108000	AT2G47580.1	spliceosomal protein U1A
PV06FLT1	6	-1	21778888	21781355	Phvul.006G108100	AT5G18310.2	-
PV06FLT1	6	-1	21783829	21787611	Phvul.006G108200	AT1G08550.2	non-photochemical quenching 1
PV06FLT1	6	1	21788042	21792774	Phvul.006G108300	AT1G51800.1	Leucine-rich repeat protein kinase family protein
PV06FLT1	6	-1	21794085	21797133	Phvul.006G108400	AT3G07070.1	Protein kinase superfamily protein
PV06FLT1	6	1	21802254	21803930	Phvul.006G108500	AT2G02240.1	F-box family protein
PV06FLT1	6	1	21815448	21817976	Phvul.006G108700	AT5G67360.1	Subtilase family protein
PV06FLT1	6	-1	21818148	21819562	Phvul.006G108800	AT2G46220.1	Uncharacterized conserved protein (DUF2358)
PV06FLT1	6	1	21820006	21823435	Phvul.006G108900	AT2G46225.1	ABI-1-like 1
PV06FLT1	6	-1	21824478	21825380	Phvul.006G109000	AT5G24090.1	chitinase A
PV06FLT1	6	1	21831908	21833151	Phvul.006G109100	AT4G01200.1	Calcium-dependent lipid-binding (CaLB domain) family protein
PV06FLT1	6	1	21840934	21844761	Phvul.006G109200	AT3G61590.1	Galactose oxidase/kelch repeat superfamily protein
PV06FLT1	6	1	21846630	21849810	Phvul.006G109300	AT4G22720.1	Actin-like ATPase superfamily protein
PV06FLT1	6	1	21852144	21856128	Phvul.006G109400	AT5G41620.1	-
PV06FLT1	6	-1	21857895	21858888	Phvul.006G109500	AT2G04520.1	Nucleic acid-binding, OB-fold-like protein
PV06FLT1	6	-1	21860699	21865057	Phvul.006G109600	AT3G61600.1	POZ/BTB containin G-protein 1
PV06FLT1	6	1	21870467	21881202	Phvul.006G109700	AT2G46270.1	G-box binding factor 3
PV06FLT1	6	1	21887803	21892244	Phvul.006G109800	AT3G61610.1	Galactose mutarotase-like superfamily protein
PV06FLT1	6	-1	21893682	21901831	Phvul.006G109900	AT3G61620.1	3\'-5\'-exoribonuclease family protein
PV06FLT1	6	1	21904485	21907007	Phvul.006G110000	AT4G01110.1	-
PV06FLT1	6	1	21911028	21914958	Phvul.006G110100	AT1G64230.2	ubiquitin-conjugating enzyme 28
PV06FLT1	6	1	21919209	21920063	Phvul.006G110200	AT4G27950.1	cytokinin response factor 4
PV06FLT1	6	1	21927655	21931638	Phvul.006G110300	AT2G46320.1	Mitochondrial substrate carrier family protein
PV06FLT1	6	-1	21933745	21934866	Phvul.006G110400	AT3G61640.1	arabinogalactan protein 20
PV06FLT1	6	-1	21936983	21942941	Phvul.006G110500	AT3G61650.1	gamma-tubulin
PV06FLT1	6	-1	21944186	21948697	Phvul.006G110600	AT5G41760.1	Nucleotide-sugar transporter family protein
PV06FLT1	6	1	21949268	21950173	Phvul.006G110700	-	-
PV06FLT1	6	-1	21951276	21956343	Phvul.006G110800	AT4G01100.1	adenine nucleotide transporter 1
PV06FLT1	6	1	21969558	21973733	Phvul.006G110900	AT2G46370.4	Auxin-responsive GH3 family protein
PV06FLT1	6	-1	21975232	21976497	Phvul.006G111000	AT3G54060.1	-
PV06FLT1	6	1	22002311	22007898	Phvul.006G111100	AT3G61670.1	Protein of unknown function (DUF3133)
PV08FLT1/2	8	-1	47059138	47059637	Phvul.008G168600	-	-
PV08FLT1/2	8	1	47106133	47110314	Phvul.008G168700	AT1G77850.1	auxin response factor 17
PV08FLT1/2	8	-1	47147659	47149315	Phvul.008G168800	AT1G36380.1	-
PV08FLT1/2	8	-1	47194412	47196502	Phvul.008G168900	AT1G22030.1	-
PV08FLT1/2	8	-1	47255537	47260171	Phvul.008G169000	AT1G77920.1	bZIP transcription factor family protein
PV08FLT1/2	8	1	47301836	47302901	Phvul.008G169100	AT1G49720.2	abscisic acid responsive element-binding factor 1
PV08FLT1/2	8	-1	47325764	47335415	Phvul.008G169200	AT4G08540.1	DNA-directed RNA polymerase II protein
PV08FLT1/2	8	1	47342524	47354842	Phvul.008G169300	AT4G08550.1	electron carriers;protein disulfide oxidoreductases
PV08FLT1/2	8	-1	47372024	47374065	Phvul.008G169400	AT4G01950.1	glycerol-3-phosphate acyltransferase 3
PV08FLT1/2	8	1	47477960	47480037	Phvul.008G169500	AT1G02390.1	glycerol-3-phosphate acyltransferase 2
PV08FLT1/2	8	1	47527536	47531168	Phvul.008G169600	AT2G13810.1	AGD2-like defense response protein 1
PV08FLT1/2	8	1	47543829	47544908	Phvul.008G169700	-	-
PV08FLT1/2	8	1	47566400	47567036	Phvul.008G169800	-	-
PV08FLT1/2	8	1	47568394	47568762	Phvul.008G169900	-	-
PV08FLT1/2	8	1	47589254	47589904	Phvul.008G170000	AT1G22110.1	structural constituent of ribosome
PV08FLT1/2	8	1	47626441	47629479	Phvul.008G170100	AT1G22040.1	Galactose oxidase/kelch repeat superfamily protein
PV08FLT1/2	8	1	47665509	47670959	Phvul.008G170200	AT5G10080.1	Eukaryotic aspartyl protease family protein
PV08FLT1/2	8	1	47681420	47685720	Phvul.008G170300	AT5G63280.1	C2H2-like zinc finger protein
PV08FLT1/2	8	1	47687451	47694359	Phvul.008G170400	AT1G22130.1	AGAMOUS-like 104
PV08FLT1/2	8	1	47740684	47742732	Phvul.008G170500	-	-
PV08FLT1/2	8	-1	47767466	47768792	Phvul.008G170600	AT1G22140.1	-
PV08FLT1/2	8	-1	47770131	47774690	Phvul.008G170700	AT5G10180.1	slufate transporter 2;1
PV08FLT1/2	8	1	47831781	47839288	Phvul.008G170800	AT1G22150.1	sulfate transporter 1;3
PV08FLT1/2	8	-1	47905841	47906068	Phvul.008G170900	-	-
PV08FLT1/2	8	-1	47906249	47907252	Phvul.008G171000	-	-
PV08FLT1/2	8	-1	47915430	47916428	Phvul.008G171100	AT1G78020.1	Protein of unknown function (DUF581)
PV08FLT1/2	8	1	47955359	47955657	Phvul.008G171200	-	-
PV08FLT1/2	8	-1	47984525	47988297	Phvul.008G171300	-	-
PV08FLT1/2	8	-1	47999446	48003103	Phvul.008G171400	-	-
PV08FLT1/2	8	1	48025773	48027478	Phvul.008G171500	AT4G08685.1	Pollen Ole e 1 allergen and extensin family protein
PV08FLT1/2	8	1	48091304	48098521	Phvul.008G171600	AT1G22170.1	Phosphoglycerate mutase family protein
PV08FLT1/2	8	-1	48100712	48106220	Phvul.008G171700	AT1G22180.2	Sec14p-like phosphatidylinositol transfer family protein
PV08FLT1/2	8	1	48110249	48116974	Phvul.008G171750	AT1G21650.2	Preprotein translocase SecA family protein
PV08FLT1/2	8	-1	48192342	48193988	Phvul.008G171800	AT1G78060.1	Glycosyl hydrolase family protein
PV08FLT1/2	8	1	48242584	48243520	Phvul.008G171900	AT5G60335.1	Thioesterase superfamily protein
PV08FLT1/2	8	1	48256072	48259777	Phvul.008G172000	AT5G60335.1	Thioesterase superfamily protein
PV08FLT1/2	8	1	48373600	48376308	Phvul.008G172100	AT1G52370.3	Ribosomal protein L22p/L17e family protein
PV08FLT1/2	8	1	48384784	48386585	Phvul.008G172200	AT1G78080.1	related to AP2 4
PV08FLT1/2	8	-1	48432130	48440530	Phvul.008G172300	AT1G36050.2	Endoplasmic reticulum vesicle transporter protein
PV08FLT1/2	8	-1	48471887	48474552	Phvul.008G172400	AT5G10100.1	Haloacid dehalogenase-like hydrolase (HAD) superfamily protein
PV08FLT1/2	8	-1	48507637	48511118	Phvul.008G172500	AT5G65160.1	tetratricopeptide repeat (TPR)-containing protein
PV08FLT1/2	8	-1	48542176	48542334	Phvul.008G172600	-	-
PV08FLT1/2	8	1	48655201	48657098	Phvul.008G172700	AT1G35830.1	VQ motif-containing protein
PV08FLT1/2	8	1	48687445	48690944	Phvul.008G172800	AT1G78130.1	Major facilitator superfamily protein
PV08FLT1/2	8	-1	48707224	48707904	Phvul.008G172900	-	-
PV08FLT1/2	8	1	48711981	48716563	Phvul.008G173000	AT1G78160.1	pumilio 7
PV08FLT1/2	8	-1	48734196	48738498	Phvul.008G173100	AT1G35720.1	annexin 1
PV08FLT1/2	8	1	48767897	48778800	Phvul.008G173200	AT1G34580.1	Major facilitator superfamily protein
PV08FLT1/2	8	1	48850420	48851871	Phvul.008G173300	AT1G78170.1	-
PV08FLT1/2	8	1	48853543	48856157	Phvul.008G173400	-	-
PV08FLT1/2	8	-1	48865469	48875775	Phvul.008G173500	AT1G22260.1	Myosin heavy chain-related protein
PV08FLT1/2	8	-1	48902024	48905736	Phvul.008G173600	AT1G45616.1	receptor like protein 6
PV08FLT1/2	8	1	48968443	48974022	Phvul.008G173700	AT4G08920.1	cryptochrome 1
PV08FLT1/2	8	1	48991460	49000592	Phvul.008G173800	AT1G78210.1	alpha/beta-Hydrolases superfamily protein
PV08FLT1/2	8	1	49049604	49053174	Phvul.008G173900	AT1G78230.1	Outer arm dynein light chain 1 protein
PV08FLT1/2	8	-1	49055250	49060917	Phvul.008G174000	AT1G78240.2	S-adenosyl-L-methionine-dependent methyltransferases superfamily protein
PV08FLT1/2	8	1	49152226	49157233	Phvul.008G174100	AT1G22330.1	RNA-binding (RRM/RBD/RNP motifs) family protein
PV08FLT1/2	8	1	49213544	49214972	Phvul.008G174200	AT1G34790.1	C2H2 and C2HC zinc fingers superfamily protein
PV08FLT1/2	8	-1	49235923	49237943	Phvul.008G174300	AT1G66910.1	Protein kinase superfamily protein
PV08FLT1/2	8	1	49238471	49239553	Phvul.008G174400	AT5G38260.1	Protein kinase superfamily protein
PV08FLT1/2	8	-1	49261328	49261918	Phvul.008G174500	AT1G67430.1	Ribosomal protein L22p/L17e family protein
PV08FLT1/2	8	-1	49262170	49262909	Phvul.008G174600	AT5G50240.1	protein-l-isoaspartate methyltransferase 2
PV08FLT1/2	8	1	49306400	49308323	Phvul.008G174700	AT1G22360.1	UDP-glucosyl transferase 85A2
PV08FLT1/2	8	-1	49343327	49345197	Phvul.008G174800	-	-
PV08FLT1/2	8	-1	49367564	49377350	Phvul.008G174900	AT5G38260.1	Protein kinase superfamily protein
PV08FLT1/2	8	1	49369140	49371399	Phvul.008G175000	-	-
PV08FLT1/2	8	-1	49383574	49387840	Phvul.008G175100	AT5G38260.1	Protein kinase superfamily protein
PV08FLT1/2	8	1	49388449	49390531	Phvul.008G175200	AT1G66910.1	Protein kinase superfamily protein
PV08FLT1/2	8	-1	49413350	49415585	Phvul.008G175300	AT1G22360.1	UDP-glucosyl transferase 85A2
PV08FLT1/2	8	-1	49426026	49427287	Phvul.008G175400	-	-
PV08FLT1/2	8	-1	49528636	49531128	Phvul.008G175500	AT1G22360.1	UDP-glucosyl transferase 85A2
PV08FLT1/2	8	-1	49562418	49565723	Phvul.008G175600	AT1G22360.1	UDP-glucosyl transferase 85A2
PV11FLT1	11	-1	5517285	5523410	Phvul.011G061700	AT2G29210.1	splicing factor PWI domain-containing protein
PV11FLT1	11	1	5525770	5529668	Phvul.011G061800	AT5G59250.1	Major facilitator superfamily protein
PV11FLT1	11	-1	5530466	5532336	Phvul.011G061900	AT3G46750.1	-
PV11FLT1	11	1	5533666	5535921	Phvul.011G062000	AT5G59600.1	Tetratricopeptide repeat (TPR)-like superfamily protein
PV11FLT1	11	-1	5536783	5539508	Phvul.011G062100	AT3G46640.1	Homeodomain-like superfamily protein
PV11FLT1	11	-1	5544830	5552086	Phvul.011G062200	AT2G29190.2	pumilio 2
PV11FLT1	11	-1	5559833	5567568	Phvul.011G062300	AT2G29190.1	pumilio 2
PV11FLT1	11	1	5589808	5591638	Phvul.011G062400	AT3G46620.1	zinc finger (C3HC4-type RING finger) family protein
PV11FLT1	11	1	5594484	5598728	Phvul.011G062500	AT3G55530.1	RING/U-box superfamily protein
PV11FLT1	11	1	5601023	5604146	Phvul.011G062600	AT2G29130.1	laccase 2
PV11FLT1	11	-1	5606039	5606350	Phvul.011G062700	AT5G59510.1	ROTUNDIFOLIA like 5
PV11FLT1	11	1	5608995	5615020	Phvul.011G062800	AT1G07510.1	FTSH protease 10
PV11FLT1	11	1	5619227	5622107	Phvul.011G062900	AT5G59480.1	Haloacid dehalogenase-like hydrolase (HAD) superfamily protein
PV11FLT1	11	-1	5624926	5626983	Phvul.011G063000	AT1G07530.1	SCARECROW-like 14
PV11FLT1	11	-1	5638282	5639694	Phvul.011G063100	AT2G29060.1	GRAS family transcription factor
PV11FLT1	11	-1	5644195	5646255	Phvul.011G063200	AT1G07530.1	SCARECROW-like 14
PV11FLT1	11	-1	5647870	5651123	Phvul.011G063300	AT1G07530.1	SCARECROW-like 14
PV11FLT1	11	-1	5655096	5660411	Phvul.011G063400	AT5G13820.1	telomeric DNA binding protein 1
PV11FLT1	11	-1	5665222	5670029	Phvul.011G063500	AT5G59420.1	OSBP(oxysterol binding protein)-related protein 3C
PV11FLT1	11	1	5686333	5688774	Phvul.011G063600	AT5G59410.1	Rab5-interacting family protein
PV11FLT1	11	-1	5689647	5692559	Phvul.011G063700	AT5G59400.1	-
PV11FLT1	11	1	5701937	5703968	Phvul.011G063800	AT2G39700.1	expansin A4
PV11FLT1	11	1	5712607	5715403	Phvul.011G063900	AT2G28940.2	Protein kinase superfamily protein
PV11FLT1	11	-1	5719708	5723252	Phvul.011G064000	AT1G07570.2	Protein kinase superfamily protein
PV11FLT1	11	-1	5728597	5730120	Phvul.011G064100	AT3G46560.1	Tim10/DDP family zinc finger protein
PV11FLT1	11	1	5743448	5747106	Phvul.011G064200	AT1G07630.1	pol-like 5
PV11FLT1	11	1	5750160	5752036	Phvul.011G064300	AT3G46540.1	ENTH/VHS family protein
PV11FLT1	11	-1	5752422	5759535	Phvul.011G064400	AT2G45910.1	U-box domain-containing protein kinase family protein
PV11FLT1	11	-1	5761166	5764299	Phvul.011G064500	AT3G12110.1	actin-11
PV11FLT1	11	-1	5774638	5778184	Phvul.011G064600	AT2G28840.1	XB3 ortholog 1 in Arabidopsis thaliana
PV11FLT1	11	1	5786131	5791127	Phvul.011G064700	AT3G46510.1	plant U-box 13
PV11FLT2	11	-1	53245993	53252751	Phvul.011G212400	AT3G28730.1	high mobility group
PV11FLT2	11	-1	53252940	53253863	Phvul.011G212500	AT3G12650.1	-
PV11FLT2	11	1	53255858	53257674	Phvul.011G212600	AT2G45400.1	NAD(P)-binding Rossmann-fold superfamily protein
PV11FLT2	11	1	53258725	53259772	Phvul.011G212700	-	-
PV11FLT2	11	-1	53260198	53262370	Phvul.011G212800	AT2G45400.1	NAD(P)-binding Rossmann-fold superfamily protein
PV11FLT2	11	-1	53265338	53268271	Phvul.011G212900	AT3G57670.1	C2H2-type zinc finger family protein
PV11FLT2	11	1	53293676	53295424	Phvul.011G213100	AT3G15395.3	-
PV11FLT2	11	1	53297410	53300353	Phvul.011G213200	AT5G13490.1	ADP/ATP carrier 2
PV11FLT2	11	1	53302335	53308350	Phvul.011G213300	AT3G63530.2	RING/U-box superfamily protein
PV11FLT2	11	1	53313399	53317595	Phvul.011G213400	AT5G40580.2	20S proteasome beta subunit PBB2
PV11FLT2	11	1	53324167	53328287	Phvul.011G213500	AT2G42280.1	basic helix-loop-helix (bHLH) DNA-binding superfamily protein
PV11FLT2	11	1	53329468	53331480	Phvul.011G213600	AT3G12160.1	RAB GTPase homolog A4D
PV11FLT2	11	-1	53332888	53336035	Phvul.011G213700	AT2G42250.1	cytochrome P450, family 712, subfamily A, polypeptide 1
PV11FLT2	11	1	53361949	53366186	Phvul.011G213800	AT5G48020.1	2-oxoglutarate (2OG) and Fe(II)-dependent oxygenase superfamily protein
PV11FLT2	11	1	53366665	53369875	Phvul.011G213900	AT3G08820.1	Pentatricopeptide repeat (PPR) superfamily protein
PV11FLT2	11	-1	53369877	53377431	Phvul.011G214000	AT5G48030.1	gametophytic factor 2
PV11FLT2	11	1	53379156	53382728	Phvul.011G214100	AT5G48060.1	C2 calcium/lipid-binding plant phosphoribosyltransferase family protein
PV11FLT2	11	-1	53385724	53389197	Phvul.011G214200	AT2G44500.1	O-fucosyltransferase family protein
PV11FLT2	11	-1	53393982	53400051	Phvul.011G214300	AT5G44640.1	beta glucosidase 13
PV11FLT2	11	1	53401824	53405349	Phvul.011G214400	AT5G60900.1	receptor-like protein kinase 1
PV11FLT2	11	1	53406413	53412289	Phvul.011G214500	AT5G13020.1	Emsy N Terminus (ENT)/ plant Tudor-like domains-containing protein
PV11FLT2	11	1	53415893	53420506	Phvul.011G214600	AT5G67030.1	zeaxanthin epoxidase (ZEP) (ABA1)
PV11FLT2	11	1	53422487	53425536	Phvul.011G214700	AT1G61580.1	R-protein L3 B
PV11FLT2	11	1	53426917	53432196	Phvul.011G214800	AT2G18510.1	RNA-binding (RRM/RBD/RNP motifs) family protein
PV11FLT2	11	-1	53433853	53435283	Phvul.011G214900	AT5G61760.1	inositol polyphosphate kinase 2 beta
PV11FLT2	11	-1	53436747	53439623	Phvul.011G215000	AT5G61510.1	GroES-like zinc-binding alcohol dehydrogenase family protein
PV11FLT2	11	-1	53440552	53443794	Phvul.011G215100	AT5G61510.1	GroES-like zinc-binding alcohol dehydrogenase family protein
PV11FLT2	11	1	53465963	53469949	Phvul.011G215400	AT4G10150.1	RING/U-box superfamily protein
PV11FLT2	11	-1	53471010	53473369	Phvul.011G215500	AT1G16390.1	organic cation/carnitine transporter 3
PV11FLT2	11	1	53476380	53478525	Phvul.011G215600	AT1G16390.1	organic cation/carnitine transporter 3
PV11FLT2	11	-1	53479550	53484372	Phvul.011G215700	AT1G33500.1	-
PV11FLT2	11	-1	53485896	53491328	Phvul.011G215800	AT1G71350.1	eukaryotic translation initiation factor SUI1 family protein
PV11FLT2	11	1	53495938	53507643	Phvul.011G215900	AT1G59610.1	dynamin-like 3
PV11FLT2	11	-1	53508727	53513013	Phvul.011G216000	AT1G71360.1	Galactose-binding protein
PV11FLT2	11	-1	53514062	53525438	Phvul.011G216100	AT1G16540.1	molybdenum cofactor sulfurase (LOS5) (ABA3)
PV11FLT2	11	1	53529665	53538630	Phvul.011G216200	AT1G22870.1	Protein kinase family protein with ARM repeat domain
