# Supplementary material for: Genome-Wide Association Study of Seed Folate Content in Common Bean
Source: Front Plant Sci. 2021 Aug 31;12:696423. doi: 10.3389/fpls.2021.696423 (PMC8438126; doi:10.3389/fpls.2021.696423)
Supplement: Supplementary Figure 1 — Distribution of SNP markers on the 11 chromosomes of P. vulgaris. Chromosomes are colored based on SNP density (see legend). [file Data_Sheet_1.zip › Data Sheet 1_v1/Supplementary Table S4.xlsx]

## Sheet: Sheet1
Supplementary Table S4 Candidate genes in syntenic genomic regions of seed folate QTL in Z. mays, O. sativa, and P. vulgaris. A, CoGe Synmap was used to identify syntenic regions, and regions that contained QTL among all of the cited studies are reported. QTL names match the designations in the respective references. (Lyons et al., 2008). B, List of candidate genes that were present in all synten…

## Sheet: Table S4
A	Synteny	Synteny	Query	Query CoGe	Query	Query	Query		Query
	Query	Target	Chr	Genome ID	Start (Mb)	Stop (Mb)	Size (Mb)	Query QTL Name (Range (Mb))	Reference
	Oryza sativa Indica Group	Zea mays B73 Region 1	3	51124	22.4002	38.9147	16.5146	qQTF-3-2 (18.535-25.787); qQTF-3-3 (31.432-34.612)	Dong et al. 2014
	Zea mays B73 Region 1	Oryza sativa Indica Group	5	52733	0.955126	21.449	20.4939	q5-F-THFa (1.532-2.672); q5-F-THFb (16.638-22.402); q5-F-THFd (0.000-6.860); q5-F-THFe (18.349-58.604)	Guo et al . 2019
	Zea mays B73 Region 2	Phaseolus vulgaris G19833	5	52733	2.3457	2.44754	0.101836	q5-F-THFa (1.532-2.672); q5-F-THFd (0.000-6.860)	Guo et al . 2019
	Phaseolus vulgaris G19833	Zea mays B73 Region 2	11	37644	5.69211	5.88784	0.195732	Pv11FLT1 (5.519-5.795)	This work
B	O. sativa	O. sativa	O. sativa	O. sativa	Z. mays	Z. mays	Z. mays	Z. mays	P. vulgaris	P. vulgaris	P. vulgaris	P. vulgaris
	Chr	Start	Stop	Gene ID	Chr	Start	Stop	Gene ID	Chr	Start	Stop	Gene ID
	3	37576324	37576808	cds279460	5	2355700	2357693	Zm00001d012957	11	5702110	5703681	Phvul.011G063800
	3	37572722	37573203	cds34746	5	2364630	2370215	Zm00001d012958	11	5720017	5722747	Phvul.011G064000
	3	37542963	37544387	cds21348	5	2395645	2398856	Zm00001d012962	11	5743639	5746406	Phvul.011G064200
	3	37521648	37522826	cds175914	5	2416793	2425046	Zm00001d012963	11	5796656	5797774	Phvul.011G064800
	3	37507249	37507603	cds135227	5	2432171	2437356	Zm00001d012964	11	5872954	5877842	Phvul.011G065600
